# Supplementary material for: Evaluation of Polyphenolic Composition and Antimicrobial Properties of Sanguisorba officinalis L. and Sanguisorba minor Scop
Source: Plants (Basel). 2022 Dec 16;11(24):3561. doi: 10.3390/plants11243561 (PMC9785539; doi:10.3390/plants11243561)
Supplement: Supplementary file 1 [file plants-11-03561-s001.zip]

Archive with 1 entries (1 files):
- plants-2098448-supplementary.pdf
